# Supplementary material for: Comparative analysis of inverted repeats of polypod fern (Polypodiales) plastomes reveals two hypervariable regions
Source: BMC Plant Biol. 2017 Dec 28;17(Suppl 2):255. doi: 10.1186/s12870-017-1195-z (PMC5751766; doi:10.1186/s12870-017-1195-z)
Supplement: Additional file 1: — List of genes annotated for D. filix-mas and D. blanfordii chloroplast genome by DOGMA. (XLSX 46 kb) [file 12870_2017_1195_MOESM1_ESM.xlsx]

## Sheet: 2Eu
Cystopteridaceae								Onocleaceae								Thelypteridaceae																				Rhachidosoraceae				Blechnaceae								Diplaziopsidaceae
Cystopteris_protrusa				Cystopteris_chinensis				Onoclea_sensibilis				Matteuccia struthiopteris				Macrothelypteris torresiana				Thelypteris aurita (Pseudophegopteris_aurita)				Stegnogramma sagittifolia				Cyclosorus procerus				Ampelopteris_prolifera(elegans)				Rhachidosorus consimilis				Austroblechnum melanocaulon (Blechnum_melanocaulon)				Woodwardia_unigemmata				Homalosorus pycnocarpos
KP136830				KY427337				KY427354.1				KY427353.1				KY427352				KY427355				KY427357				KY427336				KY427329				KY427356				KY427334				KT599101.1				KY427349
381	1142	ndhB	+	376	1137	ndhB	+	378	1145	ndhB	+	390	1151	ndhB	+	376	1143	ndhB	+	376	1143	ndhB	+	376	1143	ndhB	+	376	1137	ndhB	+	76	1137	ndhB	+	376	1143	ndhB	+	376	1143	ndhB	+	376	1143	ndhB	+	372	1139
1348	1381	trnT-UGU	+	1337	1370	trnT-UGU	+	1345	1378	trnT-UGU	+	1351	1384	trnT-UGU	+	1356	1389	trnT-UGU	+	1349	1382	trnT-UGU	+	1348	1381	trnT-UGU	+	1343	1376	trnT-UGU	+	1343	1376	trnT-UGU	+	1346	1379	trnT-UGU	+
1881	1947	trnL-CAA	+	1868	1934	trnL-CAA	+
2754	2827	trnR-ACG	-	2690	2763	trnR-ACG	-	2640	2713	trnR-ACG	-	2613	2686	trnR-ACG	-	2660	2733	trnR-ACG	-	2611	2684	trnR-ACG	-	2625	2698	trnR-ACG	-	2653	2726	trnR-ACG	-	2637	2710	trnR-ACG	-	2644	2717	trnR-ACG	-	2625	2698	trnR-ACG	-	2622	2695	trnR-ACG	-	2650	2723
2755	2827	trnR-CCG	-	2691	2763	trnR-CCG	-	2641	2713	trnR-CCG	-	2614	2686	trnR-CCG	-	2661	2733	trnR-CCG	-	2612	2684	trnR-CCG	-	2626	2692	trnR-CCG	-	2654	2720	trnR-CCG	-	2638	2704	trnR-CCG	-	2645	2717	trnR-CCG	-	2626	2698	trnR-CCG	-	2623	2695	trnR-CCG	-	2651	2717
2765	2825	trnW-CCA	-	2701	2761	trnW-CCA	-	2651	2711	trnW-CCA	-	2624	2684	trnW-CCA	-	2671	2731	trnW-CCA	-	2622	2682	trnW-CCA	-													2655	2715	trnW-CCA	-	2636	2696	trnW-CCA	-	2633	2693	trnW-CCA	-
3086	3208	rrn5	-	3029	3151	rrn5	-	2960	3082	rrn5	-	2958	3080	rrn5	-	2893	3015	rrn5	-	2950	3072	rrn5	-	2972	3094	rrn5	-	3003	3125	rrn5	-	2983	3105	rrn5	-	2969	3091	rrn5	-	2953	3075	rrn5	-	2976	3095	rrn5	-	2995	3117
3488	3590	rrn4.5	-	3424	3526	rrn4.5	-	3360	3462	rrn4.5	-	3354	3456	rrn4.5	-	3274	3376	rrn4.5	-	3332	3434	rrn4.5	-	3363	3465	rrn4.5	-	3388	3490	rrn4.5	-	3364	3466	rrn4.5	-	3350	3452	rrn4.5	-	3334	3436	rrn4.5	-	3379	3481	rrn4.5	-	3402	3504
3714	6511	rrn23	-	3643	6447	rrn23	-	3575	6379	rrn23	-	3563	6367	rrn23	-	3497	6301	rrn23	-	3548	6352	rrn23	-	3584	6388	rrn23	-	3609	6413	rrn23	-	3585	6389	rrn23	-	3571	6375	rrn23	-	3549	6353	rrn23	-	3594	6398	rrn23	-	3618	6422
6659	6693	trnA-UGC	-	6647	6681	trnA-UGC	-	6578	6612	trnA-UGC	-	6567	6601	trnA-UGC	-	6515	6549	trnA-UGC	-	6558	6592	trnA-UGC	-	6588	6622	trnA-UGC	-	6613	6647	trnA-UGC	-	6595	6629	trnA-UGC	-	6575	6609	trnA-UGC	-	6537	6571	trnA-UGC	-	6592	6626	trnA-UGC	-	6622	6656
7031	7120	orf42	+	7226	7312	orf42	+	7154	7240	orf42	+	7142	7228	orf42	+	7108	7191	orf42	+	7135	7218	orf42	+	7199	7267	orf42	+	7216	7284	orf42	+	7188	7256	orf42	+	7162	7248	orf42	+	7113	7199	orf42	+	7177	7263	orf42	+	7203	7292
7291	7329	trnA-UGC	-	7483	7521	trnA-UGC	-	7411	7449	trnA-UGC	-	7400	7438	trnA-UGC	-	7362	7400	trnA-UGC	-	7389	7427	trnA-UGC	-	7438	7476	trnA-UGC	-	7455	7493	trnA-UGC	-	7427	7465	trnA-UGC	-	7419	7457	trnA-UGC	-	7370	7408	trnA-UGC	-	7434	7472	trnA-UGC	-	7463	7501
7406	7440	trnI-GAU	-	7603	7637	trnI-GAU	-			deletion		7520	7554	trnI-GAU	-	7482	7516	trnI-GAU	-	7509	7543	trnI-GAU	-	7564	7598	trnI-GAU	-	7575	7609	trnI-GAU	-	7558	7592	trnI-GAU	-	7544	7578	trnI-GAU	-	7490	7524	trnI-GAU	-	7554	7588	trnI-GAU	-	7583	7617
7971	8261	ycf68	-	8168	8453	ycf68	-			deletion		8104	8401	ycf68	-	8075	8365	ycf68	-	8095	8385	ycf68	-	8166	8456	ycf68	-	8184	8474	ycf68	-	8166	8456	ycf68	-	8124	8409	ycf68	-	8081	8378	ycf68	-	8156	8441	ycf68	-	8173	8458
8429	8470	trnI-GAU	-	8621	8662	trnI-GAU	-	7531	7567	trnI-GAU	-	8554	8595	trnI-GAU	-	8533	8574	trnI-GAU	-	8553	8594	trnI-GAU	-	8624	8665	trnI-GAU	-	8642	8683	trnI-GAU	-	8624	8665	trnI-GAU	-	8577	8618	trnI-GAU	-	8534	8575	trnI-GAU	-	8609	8650	trnI-GAU	-	8618	8659
8768	10265	rrn16	-	8960	10457	rrn16	-	7999	9498	rrn16	-	8838	10337	rrn16	-	8882	10381	rrn16	-	8905	10404	rrn16	-	8979	10478	rrn16	-	9006	10505	rrn16	-	8975	10474	rrn16	-	8917	10416	rrn16	-	8892	10391	rrn16	-	8953	10452	rrn16	-	8965	10464
12172	12411	rps12	+	12359	12598	rps12	+	11393	11632	rps12	+	12266	12505	rps12	+	12326	12565	rps12	+	12099	12338	rps12	+	12344	12583	rps12	+	12398	12637	rps12	+	12371	12610	rps12	+	11789	12028	rps12	+	11816	12052	rps12	+	13654	13893	rps12	+	12421	12660
13114	13551	rps7	+	13301	13738	rps7	+	12327	12764	rps7	+	13200	13637	rps7	+	13260	13697	rps7	+	13033	13470	rps7	+	13297	13734	rps7	+	13353	13790	rps7	+	13323	13760	rps7	+	12729	13166	rps7	+	12750	13187	rps7	+	14588	15025	rps7	+	13359	13796
14109	15167	psbA	+	14284	15342	psbA	+	13294	14352	psbA	+	14149	15207	psbA	+	14236	15294	psbA	+	14008	15066	psbA	+	14297	15355	psbA	+	14328	15386	psbA	+	14297	15355	psbA	+	13727	14785	psbA	+	13738	14796	psbA	+	15574	16632	psbA	+	14345	15403
15595	15668	trnH-GUG	+	15774	15847	trnH-GUG	+	14788	14861	trnH-GUG	+	15631	15704	trnH-GUG	+	15736	15809	trnH-GUG	+	15502	15575	trnH-GUG	+	15792	15865	trnH-GUG	+	15817	15890	trnH-GUG	+	15786	15859	trnH-GUG	+	15212	15285	trnH-GUG	+	15259	15332	trnH-GUG	+	17099	17172	trnH-GUG	+	15836	15909
15974	22162	ycf2	+	16153	22347	ycf2	+	15155	21352	ycf2	+	16013	22204	ycf2	+	16121	22291	ycf2	+	15881	22057	ycf2	+	16171	22365	ycf2	+	16196	22396	ycf2	+	16169	22354	ycf2	+	15591	21779	ycf2	+	15638	21838	ycf2	+	17478	23684	ycf2	+	16220	22426
22798	22869	trnN-GUU	-	22977	23048	trnN-GUU	-	21976	22047	trnN-GUU	-	22834	22905	trnN-GUU	-	22903	22974	trnN-GUU	-	22666	22737	trnN-GUU	-	22994	23065	trnN-GUU	-	23019	23090	trnN-GUU	-	22990	23061	trnN-GUU	-	22433	22504	trnN-GUU	-	22485	22556	trnN-GUU	-	24323	24394	trnN-GUU	-	23061	23132
22809	22862	trnK-UUU	-	22988	23041	trnK-UUU	-	21987	22040	trnK-UUU	-	22845	22898	trnK-UUU	-	22914	22967	trnK-UUU	-	22677	22730	trnK-UUU	-	23005	23059	trnM-CAU	-	23030	23083	trnK-UUU	-	23001	23054	trnK-UUU	-	22444	22497	trnK-UUU	-	22496	22549	trnK-UUU	-	24334	24387	trnK-UUU	-	23072	23125
Red =	Could not fold tRNA
[truncated: 54 more columns]

## Sheet: DennPterEu1
Dennstaedtiaceae				Pteridaceae																Hypodematiaceae				Polypodiaceae								Dryopteridaceae
																				Eupolypods I
Pteridium_aquilinum_35_25				Adiantum_cap_ven_35_25				Adiantum_hispidulum_35_25				Cheilanthes_lindheimeri_35_25				Ceratopteris_richardii_35_25				Hypodematium_crenatum_35_25				Lepisorus_clathratu_35_25				Polypodium glycyrrhiza_35_25				Dryopteris_decipiens_35_25				Dryopteris_villarii_35_25				Dryopteris_filix_mas_35_25				Dryopteris_blanfordii_35_25				Cyrtomium_falcatum_35_25
																				KY427351				KY419704				KP136832																				KP189363
369	1136	ndhB	+	378	1145	ndhB	+	359	1126	ndhB	+	327	1094	ndhB	+	3	239	ndhB	+	376	1143	ndhB	+	379	1140	ndhB	+					376	1137	ndhB	+	76	1137	ndhB	+	376	1137	ndhB	+	376	1137	ndhB	+	376	1137
1325	1358	trnT-UGU	+	1383	1416	trnT-UGU	+	1333	1366	trnT-UGU	+	1302	1335	trnT-UGU	+	301	374	trnI-CAU	-
1845	1912	trnL-CAA	+	1925	1967	trnT-UGU	+																																									1843	1909
2790	2863	trnR-ACG	-	2880	2953	trnR-ACG	-	2833	2905	trnR-ACG	-	2777	2850	trnR-ACG	-	1171	1244	trnR-ACG	-	2677	2750	trnR-ACG	-	2687	2760	trnR-ACG	-	1523	1596	trnR-ACG	-	2633	2706	trnR-ACG	-	2627	2700	trnR-ACG	-	2634	2707	trnR-ACG	-	2638	2711	trnR-ACG	-	2648	2721
3111	3233	rrn5	-	3209	3331	rrn5	-	3166	3286	rrn5	-	3118	3240	rrn5	-	1490	1612	rrn5	-	2986	3108	rrn5	-	3000	3122	rrn5	-	1836	1958	rrn5	-	2961	3083	rrn5	-	2943	3065	rrn5	-	2950	3072	rrn5	-	2954	3076	rrn5	-	2969	3091
3506	3608	rrn4.5	-	3624	3726	rrn4.5	-	3570	3672	rrn4.5	-	3524	3626	rrn4.5	-	1928	2030	rrn4.5	-	3366	3468	rrn4.5	-	3384	3486	rrn4.5	-	2221	2323	rrn4.5	-	3359	3461	rrn4.5	-	3330	3432	rrn4.5	-	3337	3439	rrn4.5	-	3359	3461	rrn4.5	-	3355	3457
3715	6519	rrn23	-	3828	6638	rrn23	-	3771	6576	rrn23	-	3723	6531	rrn23	-	2130	4939	rrn23	-	3593	6397	rrn23	-	3604	6408	rrn23	-	2441	5245	rrn23	-	3581	6384	rrn23	-	3559	6362	rrn23	-	3566	6369	rrn23	-	3588	6391	rrn23	-	3583	6387
6696	6730	trnA-UGC	-	6819	6853	trnA-UGC	-	6776	6810	trnA-UGC	-	6717	6751	trnA-UGC	-	5131	5165	trnA-UGC	-	6600	6634	trnA-UGC	-	6605	6639	trnA-UGC	-	5431	5465	trnA-UGC	-	6571	6605	trnA-UGC	-	6549	6583	trnA-UGC	-	6556	6590	trnA-UGC	-	6578	6612	trnA-UGC	-	6574	6608
7215	7301	orf42	+	7396	7482	orf42	+	7371	7436	orf42	+	7278	7364	orf42	+	5678	5764	orf42	+	7190	7276	orf42	+	7201	7287	orf42	+	6011	6097	orf42	+	7171	7248	orf42	+	7134	7211	orf42	+	7144	7221	orf42	+	7168	7245	orf42	+	7168	7236
7472	7510	trnA-UGC	-	7657	7695	trnA-UGC	-	7608	7646	trnA-UGC	-	7535	7573	trnA-UGC	-	5939	5977	trnA-UGC	-	7447	7485	trnA-UGC	-	7458	7496	trnA-UGC	-	6268	6306	trnA-UGC	-	7425	7463	trnA-UGC	-	7388	7426	trnA-UGC	-	7398	7436	trnA-UGC	-	7422	7460	trnA-UGC	-	7406	7444
7578	7612	trnI-GAU	-	7763	7797	trnI-GAU	-	7714	7748	trnI-GAU	-	7641	7675	trnI-GAU	-	6059	6093	trnI-GAU	-	7576	7610	trnI-GAU	-	7579	7613	trnI-GAU	-	6388	6422	trnI-GAU	-	7554	7588	trnI-GAU	-	7560	7601	trnI-GAU	-					7551	7587		-	7535	7569
8174	8472	ycf68	-	8305	8608	ycf68	-	8290	8584	ycf68	-	8228	8496	ycf68	-	6631	6987	ycf68	-	8154	8439	ycf68	-	8168	8483	ycf68	-	6979	7264	ycf68	-	8150	8431	ycf68	-									7941	9433	rrn16	-	8128	8413
8623	8664	trnI-GAU	-	8789	8830	trnI-GAU	-	8736	8777	trnI-GAU	-	8695	8736	trnI-GAU	-	7141	7182	trnI-GAU	-	8609	8650	trnI-GAU	-	8622	8663	trnI-GAU	-	7432	7473	trnI-GAU	-	8599	8640	trnI-GAU	-									9892	9952	trnF-GAA	-	8581	8622
8967	10466	rrn16	-	9113	10612	rrn16	-	9059	10558	rrn16	-	9026	10525	rrn16	-	7501	9000	rrn16	-	8951	10450	rrn16	-	8971	10470	rrn16	-	7788	9287	rrn16	-	8953	10452	rrn16	-	7932	9431	rrn16	-	7763	9262	rrn16	-	10001	11493	rrn16	-	8936	10435
12185	12424	rps12	+	12216	12455	rps12	+	12132	12425	rps12	+	12090	12383	rps12_3end	+	10681	10974	rps12_3end	+	12031	12270	rps12	+	14890	15129	rps12	+	10393	10632	rps12	+	12322	12561	rps12	+	11341	11580	rps12	+	11140	11379	rps12	+	13371	13610	rps12	+	12337	12576
13109	13546	rps7	+	13133	13573	rps7	+	13077	13517	rps7	+	13004	13444	rps7	+	11639	12079	rps7	+	12963	13400	rps7	+	15832	16269	rps7	+	11337	11774	rps7	+	13255	13692	rps7	+	12290	12727	rps7	+	12089	12526	rps7	+	14320	14757	rps7	+	13270	13707
14054	15112	psbA	+	14075	15133	psbA	+	13989	15047	psbA	+	13929	14987	psbA	+	12556	13614	psbA	+	13873	14931	psbA	+	16751	17809	psbA	+	12256	13314	psbA	+	14174	15232	psbA	+	13202	14260	psbA	+	13010	14068	psbA	+	15233	16291	psbA	+	14183	15241
15532	15605	trnH-GUG	+	15566	15639	trnH-GUG	+	15468	15541	trnH-GUG	+	15415	15488	trnH-GUG	+	14059	14132	trnH-GUG	+	15349	15422	trnH-GUG	+	18238	18311	trnH-GUG	+	13733	13806	trnH-GUG	+	15647	15720	trnH-GUG	+	14679	14752	trnH-GUG	+	14487	14560	trnH-GUG	+	16711	16784	trnH-GUG	+	15663	15736
15914	22231	ycf2	+	15905	22216	ycf2	+	15813	22142	ycf2	+	15764	22075	ycf2	+	14522	20815	ycf2	+	15723	21917	ycf2	+	18617	24796	ycf2	+	14116	20310	ycf2	+	16026	22247	ycf2	+	15019	21249	ycf2	+	14827	21066	ycf2	+	17051	23290	ycf2	+	16045	22284
22838	22909	trnN-GUU	-	22878	22949	trnN-GUU	-	22786	22857	trnN-GUU	-	25136	25207	trnN-GUU	-	21448	21513	trnN-GUU	-	22600	22671	trnN-GUU	-	25364	25435	trnN-GUU	-	20864	20935	trnN-GUU	-	22871	22942	trnN-GUU	-	21868	21939	trnN-GUU	-	21690	21761	trnN-GUU	-	23908	23979	trnN-GUU	-	23263	23334
Red =	Could not fold tRNA
	Dennstaedtiaceae
	Pteridaceae
	Eupolypods I
[truncated: 6 more columns]

## Sheet: Interspecies|genus Analysis
Sequence Identity Matrix
Seq->	2Eu-IR-Asplenium_pekinense_WR0321	2Eu-IR-Asplenium_prolongatum_WR0323	2Eu-IR-Athyrium_devolii	2Eu-IR-Athyrium_sinense_WR0324	2Eu-IR-Deparia_lancea	2Eu-IR-Deparia_pycnosora	2Eu-IR-Deparia_viridifrons	2Eu-IR-Diplazium_bellum	2Eu-IR-Diplazium_dilatatum	2Eu-IR-Diplazium_dushanense	2Eu-IR-Diplazium_striatum	2Eu-IR-Diplazium_unilobum	2Eu-IR-Cystopteris_chinensis	2Eu-IR-Cystopteris_protrusa	2Eu-IR-Woodsia_macrochlaena	2Eu-IR-Woodsia_polystichoides_Wu48	2Eu-IR-Diplaziopsis_cavaleriana	2Eu-IR-Diplaziopsis_javanica	1Eu-aaaIR1-Cyrtomium_devexiscapulae	1Eu-aaaIR1-Cyrtomium_falcatum	1Eu-aaaIR1-Dryopteris_filix-mas	1Eu-aaaIR1-Dryopteris_blanfordii	1Eu-aaaIR1-D_villarii_v040316	1Eu-KY427348.1 Dryopteris decipiens chloroplast, complete genome
2Eu-IR-Asplenium_pekinense_WR0321	ID	0.912	0.851	0.852	0.845	0.848	0.849	0.845	0.849	0.84	0.848	0.827	0.842	0.835	0.846	0.843	0.845	0.841	0.813	0.813	0.79	0.77	0.793	0.826
2Eu-IR-Asplenium_prolongatum_WR0323	0.912	ID	0.844	0.846	0.84	0.843	0.843	0.839	0.843	0.858	0.841	0.821	0.836	0.828	0.838	0.837	0.84	0.849	0.806	0.807	0.784	0.764	0.787	0.82
2Eu-IR-Athyrium_devolii	0.851	0.844	ID	0.989	0.95	0.955	0.955	0.954	0.962	0.939	0.958	0.935	0.937	0.927	0.943	0.939	0.938	0.924	0.896	0.897	0.872	0.849	0.875	0.912
2Eu-IR-Athyrium_sinense_WR0324	0.852	0.846	0.989	ID	0.951	0.956	0.956	0.957	0.963	0.94	0.96	0.936	0.938	0.928	0.944	0.941	0.939	0.926	0.898	0.899	0.873	0.85	0.877	0.914
2Eu-IR-Deparia_lancea	0.845	0.84	0.95	0.951	ID	0.983	0.98	0.941	0.947	0.925	0.944	0.921	0.931	0.92	0.937	0.934	0.931	0.919	0.89	0.891	0.866	0.844	0.87	0.907
2Eu-IR-Deparia_pycnosora	0.848	0.843	0.955	0.956	0.983	ID	0.984	0.944	0.951	0.93	0.948	0.924	0.935	0.924	0.94	0.938	0.935	0.923	0.895	0.895	0.87	0.847	0.873	0.911
2Eu-IR-Deparia_viridifrons	0.849	0.843	0.955	0.956	0.98	0.984	ID	0.945	0.951	0.929	0.948	0.925	0.934	0.924	0.941	0.938	0.936	0.924	0.895	0.896	0.87	0.847	0.873	0.911
2Eu-IR-Diplazium_bellum	0.845	0.839	0.954	0.957	0.941	0.944	0.945	ID	0.962	0.942	0.959	0.945	0.929	0.92	0.935	0.932	0.93	0.916	0.891	0.892	0.864	0.843	0.868	0.905
2Eu-IR-Diplazium_dilatatum	0.849	0.843	0.962	0.963	0.947	0.951	0.951	0.962	ID	0.947	0.989	0.942	0.933	0.922	0.94	0.937	0.933	0.92	0.894	0.895	0.87	0.847	0.872	0.908
2Eu-IR-Diplazium_dushanense	0.84	0.858	0.939	0.94	0.925	0.93	0.929	0.942	0.947	ID	0.945	0.932	0.913	0.903	0.919	0.916	0.914	0.912	0.873	0.873	0.848	0.827	0.851	0.889
2Eu-IR-Diplazium_striatum	0.848	0.841	0.958	0.96	0.944	0.948	0.948	0.959	0.989	0.945	ID	0.94	0.93	0.92	0.938	0.935	0.931	0.917	0.892	0.893	0.868	0.845	0.87	0.906
2Eu-IR-Diplazium_unilobum	0.827	0.821	0.935	0.936	0.921	0.924	0.925	0.945	0.942	0.932	0.94	ID	0.908	0.898	0.914	0.912	0.908	0.895	0.87	0.871	0.845	0.824	0.849	0.886
2Eu-IR-Cystopteris_chinensis	0.842	0.836	0.937	0.938	0.931	0.935	0.934	0.929	0.933	0.913	0.93	0.908	ID	0.969	0.927	0.924	0.931	0.916	0.889	0.889	0.867	0.847	0.87	0.906
2Eu-IR-Cystopteris_protrusa	0.835	0.828	0.927	0.928	0.92	0.924	0.924	0.92	0.922	0.903	0.92	0.898	0.969	ID	0.916	0.914	0.92	0.906	0.884	0.885	0.862	0.843	0.865	0.9
2Eu-IR-Woodsia_macrochlaena	0.846	0.838	0.943	0.944	0.937	0.94	0.941	0.935	0.94	0.919	0.938	0.914	0.927	0.916	ID	0.978	0.926	0.914	0.889	0.89	0.865	0.844	0.869	0.905
2Eu-IR-Woodsia_polystichoides_Wu48	0.843	0.837	0.939	0.941	0.934	0.938	0.938	0.932	0.937	0.916	0.935	0.912	0.924	0.914	0.978	ID	0.924	0.912	0.887	0.888	0.863	0.842	0.867	0.903
2Eu-IR-Diplaziopsis_cavaleriana	0.845	0.84	0.938	0.939	0.931	0.935	0.936	0.93	0.933	0.914	0.931	0.908	0.931	0.92	0.926	0.924	ID	0.965	0.887	0.887	0.864	0.841	0.868	0.904
2Eu-IR-Diplaziopsis_javanica	0.841	0.849	0.924	0.926	0.919	0.923	0.924	0.916	0.92	0.912	0.917	0.895	0.916	0.906	0.914	0.912	0.965	ID	0.875	0.876	0.852	0.829	0.856	0.892
1Eu-aaaIR1-Cyrtomium_devexiscapulae	0.813	0.806	0.896	0.898	0.89	0.895	0.895	0.891	0.894	0.873	0.892	0.87	0.889	0.884	0.889	0.887	0.887	0.875	ID	0.998	0.885	0.866	0.892	0.93
1Eu-aaaIR1-Cyrtomium_falcatum	0.813	0.807	0.897	0.899	0.891	0.895	0.896	0.892	0.895	0.873	0.893	0.871	0.889	0.885	0.89	0.888	0.887	0.876	0.998	ID	0.886	0.866	0.892	0.931
1Eu-aaaIR1-Dryopteris_filix-mas	0.79	0.784	0.872	0.873	0.866	0.87	0.87	0.864	0.87	0.848	0.868	0.845	0.867	0.862	0.865	0.863	0.864	0.852	0.885	0.886	ID	0.888	0.978	0.92
1Eu-aaaIR1-Dryopteris_blanfordii	0.77	0.764	0.849	0.85	0.844	0.847	0.847	0.843	0.847	0.827	0.845	0.824	0.847	0.843	0.844	0.842	0.841	0.829	0.866	0.866	0.888	ID	0.888	0.895
1Eu-aaaIR1-D_villarii_v040316	0.793	0.787	0.875	0.877	0.87	0.873	0.873	0.868	0.872	0.851	0.87	0.849	0.87	0.865	0.869	0.867	0.868	0.856	0.892	0.892	0.978	0.888	ID	0.927
1Eu-KY427348.1 Dryopteris decipiens chloroplast, complete genome	0.826	0.82	0.912	0.914	0.907	0.911	0.911	0.905	0.908	0.889	0.906	0.886	0.906	0.9	0.905	0.903	0.904	0.892	0.93	0.931	0.92	0.895	0.927	ID

## Sheet: Insertions-coordinates
		IR coordinates
	Species	start	end	insertion size
1Eu	Dryopteris blanfordii	7615	10000	2385
1Eu	Polypodium glycyrrhiza	9546	11764	2218
1Eu	Lepisorus clathratus	10863	14073	3210
1Eu	Cyrtomium_devexiscapulae	22596	22968	372
1Eu	Cyrtomium_falcatum	22570	22942	372
2Eu	Cystopteris_protrusa	6100	6286	186
2Eu	Cystopteris_protrusa	6898	9599	2701
2Eu	Asplenium_pekinense	10447	12763	2316
2Eu	Rhachidosorus consimilis	10780	11683	903
2Eu	Woodwardia_unigemmata	11015	11733	718
2Eu	Matteuccia struthiopteris	13885	14255	370
2Eu	Asplenium_prolongatum	22083	23414	1331
Pt	Ceratopteris richardii	14185	14499	314
Pt	Cheilanthes_lindheimeri	22714	25096	2382
